# Supplementary material for: Structural basis of βKNL2 centromeric targeting mechanism and its role in plant-specific kinetochore assembly
Source: Nucleic Acids Res. 2026 Jun 25;54(12):gkag605. doi: 10.1093/nar/gkag605 (PMC13294675; doi:10.1093/nar/gkag605)
Supplement: gkag605_Supplemental_Files [file gkag605_supplemental_files.zip]

Archive with 6 entries (6 files):
- submission predictions.zip
- supp figs.pdf
- Supplementary tables.docx
- Suppl_File_1-KNL2 variants without CENPC-k motif from monocots and dicots.docx
- Supp_File_2 motif_locations MEME.pdf
- Supp_File_3-ELM beta.xlsx
